# Supplementary material for: Association of Urine Metanephrine Levels with CardiometaBolic Risk: An Observational Retrospective Study
Source: J Clin Med. 2021 May 4;10(9):1967. doi: 10.3390/jcm10091967 (PMC8125207; doi:10.3390/jcm10091967)
Supplement: Supplementary file 1 [file jcm-10-01967-s001.zip]

Archive with 1 entries (1 files):
- jcm-1182372-supplementary.pdf
